# Supplementary material for: The imitation game: large language models versus multidisciplinary tumor boards: benchmarking AI against 21 sarcoma centers from the ring trial
Source: J Cancer Res Clin Oncol. 2025 Sep 10;151(9):248. doi: 10.1007/s00432-025-06304-9 (PMC12420562; doi:10.1007/s00432-025-06304-9)
Supplement: Supplementary file 1 — Supplementary Material 1 [file 432_2025_6304_MOESM1_ESM.xlsx]

## Sheet: Sheet1
Case	Age	Sex	Diagnosis	Disease course	Pathology report	Radiology report	Comorbidities
1	56	male	Dedifferentiated Liposarcoma G2 (FNCLCC) of the right groin	According to the patient, rapidly increasing swelling in the right groin (within weeks) - MRI of the thigh performed - CT scans of the thorax, abdomen, and pelvis conducted - Core needle biopsy due to suspicion of lymphoma	Core biopsy from the groin shows parts of a tumor with varying cellularity, exhibiting somewhat spindle-cell growth with partially bizarre giant cells, small focal necroses, and detection of 4 mitoses per 10 high-power fields (hpf). 1st Addendum: - Tumor cells are partially positive for MDM2 - Negative for S100, MART-1, HMB45, SOX-10, pan-cytokeratin, actin, desmin, CD34, and CDK4 - Proliferation…	1. MRI: Size-stable expansion of the previously known liposarcoma in the left iliopsoas muscle with significant anterior displacement of the sartorius muscle. No invasion of surrounding soft tissues or bony structures. The mass extends approximately 19 cm craniocaudally. Inhomogeneous signal with slightly progressive liquefied caudoventral portions compared to prior examination. 2. CT Thorax/Abdo…	No relevant comorbidities
2	67	female	Myxoid Liposarcoma G3 (FNCLCC) at the right scapula	Swelling on the back for 4 weeks without B-symptoms; Ultrasound-guided core needle biopsy due to a 60 mm thoracic wall mass (subscapular right)	Two biopsies up to 1.5 cm in size from the tumor center were examined. Besides normal lipomatous parenchyma, there are formations of a spindle-shaped, myxoid loosened neoplastic proliferation with marked nuclear pleomorphism. 1st Addendum: - Tumor formations show no expression of MDM2 and CDK4 - Ki-67 is expressed in 30% of tumor cells - CD34 highlights the markedly increased capillary architectu…	1.contrast enhanced MRI: Smoothly demarcated oval mass (60 x 22 x 73 mm) on the right dorsal thoracic wall between the scapula and thoracic spine, lying directly on the posterior ribs, intermuscullarly between the serratus anterior, rhomboid, and trapezius muscles. No infiltration of neighboring structures. 2. contrast enhanced CT Thorax/Abdomen: No evidence of metastases. Primary tumor as descri…	1.Ulcerative colitis 2. Status post adnexal surgery 3. Status post nasal septum surgery
3	68	male	Local recurrence of dedifferentiated liposarcoma G2 (FNCLCC) retroperitoneal in the right lower abdomen - Initial diagnosis in 2013 with resection; no perioperative therapy - TNM Classification: T3 N0 M0	Primary tumor resected 10 years ago; was already G2 at that time; contrast enhanced CT scans of thorax and abdomen performed	G2 dedifferentiated liposarcoma, retroperitoneal right side; Molecular Pathology (FISH Analysis): High-level amplification of MDM2 and CDK4 detected; no CHOP (DDIT3) translocation	1. contrast enhanced local CT Imaging:** Local recurrence with a 15 cm mass in contact with the colon and ureter; no infiltration of major vessels 2. contrast enhanced CT Thorax and Abdomen (current): No evidence of metastases	Type II diabetes mellitus managed with oral medication; Status post dedifferentiated retroperitoneal liposarcoma resection 10 years ago
4	63	male	Retroperitoneal well-differentiated liposarcoma on the right side (G1)	Increasing digestive problems, particularly gastric emptying disorders; Esophagogastroduodenoscopy (EGD) without tumor detection; Histological confirmation via CT-guided biopsy	Sparse formations of hypocellular, slightly sclerosed soft tissue observed alongside mature, unremarkable parenchyma - Detection of isolated cells with enlarged, abnormal hyperchromatic nuclei 1st Addendum: - High-level amplification of MDM2 and CDK4 detected - Overexpression of MDM2 observed in three nuclei within the sparsely included tissue - Findings suggest formations of a liposarcoma; no ev…	contrast enhanced CT Abdomen and Pelvis: 8 x 10 x 12 cm lipomatous tumor with intratumoral septa, in broad contact with the right lower pole of the kidney, duodenum, and right iliac vessels. No evidence of intra-abdominal metastases. Bilateral renal cysts noted; recommend sonographic correlation. - CT Thorax: No evidence of metastases	No relevant comorbidities
5	69	male	Pleomorphic rhabdomyosarcoma of the right popliteal fossa - TNM Classification: T1 N0 M0 G3	Palpable mass in the popliteal fossa - MRI conducted - FDG-PET-CT performed	Core Needle Biopsy (Right Popliteal Fossa):Formation of a highly malignant mesenchymal neoplasm with 30% necrotic areas. Strong expression of desmin and weak expression of myoglobin indicate a pleomorphic rhabdomyosarcoma (High-grade sarcoma, G3). 1st Addendum: - Tumor formations show strong expression of desmin - Ki-67 expressed in approximately 90% of tumor cells - No expression of Sox10, prote…	contrast enhanced MRI Knee:Inhomogeneous mass in the right popliteal fossa (2.8 x 1.9 x 3.9 cm) encasing the popliteal artery. No Baker's cyst; signal not typical for pigmented villonodular synovitis (PVNS). - FDG-PET-CT: No additional tumor manifestations detected	No relevant comorbidities
